# Supplementary material for: Synthesis of Optically and Redox Active Polyenaminones from Diamines and α,α’-Bis[(dimethylamino)methylidene]cyclohexanediones
Source: Polymers (Basel). 2022 Oct 1;14(19):4120. doi: 10.3390/polym14194120 (PMC9573701; doi:10.3390/polym14194120)
Supplement: Supplementary file 1 [file polymers-14-04120-s001.zip]

Archive with 1 entries (1 files):
- polymers-1914668-supplementary.pdf
